# Supplementary material for: Combined effects of temperature and the herbicide diuron on Photosystem II activity of the tropical seagrass Halophila ovalis
Source: Sci Rep. 2017 Mar 30;7:45404. doi: 10.1038/srep45404 (PMC5372466; doi:10.1038/srep45404)
Supplement: Supplementary Dataset 1 [file srep45404-s1.xls]

## Sheet: Sheet1
Table S1: The effect of temperature and diuron concentration on the inhibition of ∆F/Fm´ was modelled using a quasibinomial generalized additive model in R (Fig. 3). The model was fitted using the mgcv package in R (cite Wood, S.N. (2011) Fast stable restricted maximum likelihood and marginal likelihood estimation of semiparametric generalized linear models. Journal of the Royal Statistical Socie…
This spreadsheed includes the data and the R code used to run the GAM as presented in Fig.3
library(mgcv) M1<- gam(Perc_inhib~te(Temp,Conc,bs='cs'), data=inhib_data,family=quasibinomial, method='REML')
For results : The GAM model showed a that the tensor product smooths of temperature and diuron concentration was significant (edf=16.32, F=35.27,p value =<0.0001) and explained 83.7% of the deviance (adjusted R squared of 0.865).
Temperature	Diuron concentration	Inhibition of ∆F/Fm´
(°C)	(µg/l)	Relative to control
		(30°C, 0 µg/l diuron)
15	0	72.8653
15	0	69.6963
15	0	57.4164
15	0	69.6963
15	0	60.9815
15	0	67.7157
15	0	69.3002
15	0	36.0255
15	0	79.0053
15	0.3	72.2711
15	0.3	69.8944
15	0.3	66.5273
15	0.3	59.9912
15	0.3	65.3389
15	0.3	62.9621
15	0.3	65.735
15	0.3	75.044
15	0.3	68.904
15	1	62.9621
15	1	69.4982
15	1	64.9428
15	1	82.5704
15	1	62.1699
15	1	77.2227
15	1	63.9525
15	1	67.5176
15	1	65.3389
15	3	79.0053
15	3	73.2614
15	3	66.7254
15	3	77.2227
15	3	68.706
15	3	75.044
15	3	77.2227
15	3	84.5511
15	3	72.0731
15	10	96.6329
15	10	94.8504
15	10	92.8697
15	10	90.2949
15	10	92.6717
15	10	90.8891
15	10	94.2562
15	10	97.029
15	10	100
15	30	100
15	30	100
15	30	100
15	30	100
15	30	100
15	30	98.4155
15	30	97.8213
15	30	100
15	30	100
20	0	24.1417
20	0	30.4798
20	0	4.13732
20	0	35.8275
20	0	23.9437
20	0	22.5572
20	0	67.3195
20	0	40.3829
20	0	17.8037
20	0.3	35.6294
20	0.3	15.0308
20	0.3	13.6444
20	0.3	43.5519
20	0.3	18.0018
20	0.3	2.75088
20	0.3	25.5282
20	0.3	35.2333
20	0.3	34.243
20	1	36.4217
20	1	24.1417
20	1	46.5229
20	1	18.3979
20	1	18.3979
20	1	42.5616
20	1	35.0352
20	1	38.7984
20	1	47.9093
20	3	61.7738
20	3	54.2474
20	3	49.0977
20	3	41.9674
20	3	36.6197
20	3	59.0009
20	3	68.1118
20	3	49.2958
20	3	67.7157
20	10	87.522
20	10	87.7201
20	10	90.0968
20	10	73.0634
20	10	89.1065
20	10	89.3046
20	10	87.522
20	10	88.7104
20	10	86.5317
20	30	94.0581
20	30	94.6523
20	30	100
20	30	86.9278
20	30	89.8988
20	30	95.6426
20	30	92.6717
20	30	100
20	30	100
25	0	36.6197
25	0	14.0405
25	0	36.4217
25	0	11.6637
25	0	7.10827
25	0	7.5044
25	0	26.5185
25	0	21.765
25	0	10.6734
25	0.3	22.9533
25	0.3	16.6153
25	0.3	13.0502
25	0.3	38.6004
25	0.3	15.0308
25	0.3	26.7165
25	0.3	38.7984
25	0.3	33.0546
25	0.3	23.9437
25	1	47.7113
25	1	17.4076
25	1	28.4991
25	1	22.7553
25	1	24.934
25	1	18.794
25	1	32.6585
25	1	19.1901
25	1	30.6778
25	3	59.1989
25	3	57.8125
25	3	59.0009
25	3	55.6338
25	3	58.8028
25	3	57.4164
25	3	40.3829
25	3	58.2086
25	3	63.7544
25	10	85.5414
25	10	86.9278
25	10	88.9085
25	10	84.353
25	10	87.9181
25	10	92.0775
25	10	89.3046
25	10	90.493
25	10	90.493
25	30	96.4349
25	30	97.6232
25	30	96.4349
25	30	96.6329
25	30	97.8213
25	30	97.029
25	30	100
25	30	100
25	30	100
30	0	8.29665
30	0	8.89085
30	0	11.6637
30	0	3.93926
30	0	-14.6787
30	0	-6.5581
30	0	-6.16197
30	0	-8.7368
30	0	3.34507
30	0.3	26.5185
30	0.3	18.3979
30	0.3	12.0599
30	0.3	-9.72711
30	0.3	11.6637
30	0.3	1.16637
30	0.3	26.7165
30	0.3	-2.59683
30	0.3	8.49472
30	1	45.7306
30	1	30.8759
30	1	20.5766
30	1	20.5766
30	1	21.765
30	1	30.2817
30	1	16.4173
30	1	11.8618
30	1	34.441
30	3	48.1074
30	3	52.6629
30	3	59.7931
30	3	45.5326
30	3	56.4261
30	3	47.9093
30	3	43.1558
30	3	47.5132
30	3	59.7931
30	10	80.1937
30	10	82.3724
30	10	88.1162
30	10	83.1646
30	10	86.3336
30	10	91.0871
30	10	81.382
30	10	81.7782
30	10	83.1646
30	30	96.0387
30	30	96.6329
30	30	100
30	30	84.353
30	30	100
30	30	100
30	30	94.6523
30	30	95.4445
30	30	100
35	0	-11.5097
35	0	5.52377
35	0	31.6681
35	0	-1.01232
35	0	7.5044
35	0	-3.78521
35	0	-3.19102
35	0	3.7412
35	0	74.2518
35	0.3	-9.52905
35	0.3	-8.34067
35	0.3	13.8424
35	0.3	9.48504
35	0.3	-12.6981
35	0.3	-6.95423
35	0.3	9.28697
35	0.3	-2.59683
35	0.3	6.11796
35	1	4.73151
35	1	12.654
35	1	21.5669
35	1	3.7412
35	1	5.3257
35	1	6.11796
35	1	25.132
35	1	8.29665
35	1	73.0634
35	3	39.1945
35	3	34.441
35	3	48.1074
35	3	43.9481
35	3	32.8565
35	3	41.3732
35	3	45.3345
35	3	33.6488
35	3	59.9912
35	10	79.7975
35	10	76.2324
35	10	91.2852
35	10	77.6188
35	10	73.6576
35	10	71.875
35	10	76.0343
35	10	77.0246
35	10	91.4833
35	30	93.2658
35	30	94.2562
35	30	93.2658
35	30	100
35	30	90.8891
35	30	94.8504
35	30	95.0484
35	30	95.4445
35	30	100
40	0	2.94894
40	0	58.6048
40	0	61.1796
40	0	60.3873
40	0	5.52377
40	0	20.5766
40	0	35.8275
40	0	23.3495
40	0	78.8072
40	0.3	55.6338
40	0.3	77.6188
40	0.3	60.9815
40	0.3	17.2095
40	0.3	39.1945
40	0.3	27.1127
40	0.3	68.5079
40	0.3	22.5572
40	0.3	73.4595
40	1	29.4894
40	1	67.5176
40	1	78.4111
40	1	26.9146
40	1	20.7746
40	1	14.2386
40	1	59.0009
40	1	42.7597
40	1	83.9569
40	3	61.7738
40	3	49.4938
40	3	89.3046
40	3	46.1268
40	3	40.779
40	3	57.4164
40	3	55.6338
40	3	62.1699
40	3	66.1312
40	10	81.7782
40	10	100
40	10	96.6329
40	10	83.3627
40	10	80.3917
40	10	100
40	10	76.4305
40	10	76.4305
40	10	86.1356
40	30	90.2949
40	30	100
40	30	100
40	30	92.6717
40	30	100
40	30	100
40	30	93.662
40	30	100
40	30	100
